# Supplementary material for: Potential Similarities in Sex Difference in Key Genes and Their Expression, Network, EQTL and Pathways between COVID-19 and Chronic Kidney Disease Based on Mouse Model
Source: J Pers Med. 2022 Jul 21;12(7):1190. doi: 10.3390/jpm12071190 (PMC9323909; doi:10.3390/jpm12071190)
Supplement: Supplementary file 1 [file jpm-12-01190-s001.zip]

Archive with 1 entries (1 files):
- jpm-1710303-supplementary.pdf
